# Supplementary material for: Effective gene therapy for haemophilic mice with pathogenic factor IX antibodies
Source: EMBO Mol Med. 2013 Sep 16;5(11):1698–709. doi: 10.1002/emmm.201302859 (PMC3840486; doi:10.1002/emmm.201302859)
Supplement: Supplementary file 3 [file emmm0005-1698-SD3.txt]

EMBO MolecularMedicine  PeerReview ProcessFile- EMM-2013-02859
 
 
© EMBO 1 
 
 
 
 
EffectiveGeneTherapy forHemophilicMicewith 
PathogenicFactorIX Antibodies
 
 
DavidM.Markusic,BradE.Hoffman,GeorgeQ.Perrin,SushrushaNayak,XiaomeiWang,
PaulA.LoDuca,KatherineA.High,RolandW.Herzog 
 
 
Correspondingauthor:RolandHerzog, UniversityofFlorida
 
 
 
 
Review timeline: Submissiondate: 08 April2013
 EditorialDecision: 13 May 2013
 Revisionreceived: 18 July 2013
 EditorialDecision: 08 August2013
 Revisionreceived: 15 August2013
 
 
 
 
TransactionReport:
 
(Note:With the exception ofthe correction oftypographicalor spelling errors thatcould be a source ofambiguity,
letters and reports are not edited. The originalformatting oflettersandreferee reports may notbe reflected in this 
compilation.)
 
 
 
Editor: RobertoBuccione  
 
 
 
1stEditorialDecision 13 May 2013
ThankyouforthesubmissionofyourmanuscripttoEMBO MolecularMedicine.Wehavenow 
heard back from thethreeReviewerswhom weasked to evaluateyourmanuscript. 
YouwillseethatallthreeReviewersaregenerallysupportiveofyouworkalthoughReviewer1,in 
particular,expressessomeconcernsthatpreventusfrom considering publication atthistime. 
 
Reviewer1wouldliketounderstandtowhatextenttransductionofothernon-hepaticcellsand 
cross-presentation contributeto tolerisation.S/healso feels that the length of follow-up islimited 
and thusdurability overextended periodsshould be demonstrated.AsReviewer1 pointsout,the 
manuscriptisessentiallyobservationalandthusthesepointsneedtobefullyaddressed.
 
Reviewer2isgenerally satisfied with the manuscript.I should mention thats/he notes in his/her 
evaluation ofback-to-back submission "Livergenetherapy by lentiviralvectorsreversesanti-Factor
IX pre-existing immunity in hemophilic mice" by Annonietal.(EMM-2013-02857),thatthefact
that elimination of neutralising antibodies with AAV-mediatedtransferoccurredatonly6% of
normalFIX levelsasreported in thismanuscript,isin apparentdiscrepancy with theotherwhere
FIX levelsofabout100% ofnormalappearedto be associated with response. Reviewer 2 feels, and 
I agree,thatthis should be addressed and discussed appropriately.
 
Reviewer3listsanumberofissuesthatrequireyourinterventionincludingpropercitationof
previouswork and elucidation ofsome unclearpassages.
 EMBO MolecularMedicine  PeerReview ProcessFile- EMM-2013-02859
 
 
© EMBO 2 
Consideredalltheabove,whilepublicationofthepapercannotbeconsideredatthisstage,we
wouldbepleasedtoconsiderarevisedsubmission,withtheunderstandingthattheReviewers'
concernsmustbe fully addressed,with additional experimental data where appropriate and that 
acceptance ofthe manuscriptwillentaila second round ofreview. 
 
PleasenotethatitisEMBO MolecularMedicinepolicytoallow asingleroundofrevisiononlyand
that, therefore, acceptance or rejection of the manuscript will depend on the completeness of your 
responses included in the next,finalversion of the manuscript.
 
Asyouknow,EMBO MolecularMedicinehasa"scoopingprotection"policy,wherebysimilar
findings thatare published by others during review orrevision arenotacriterion forrejection.
However,Idoaskyoutogetintouchwithusafterthreemonthsifyouhavenotcompletedyour
revision,to update us on the status.Please also contactus as soon as possible if similar work is
published elsewhere.
 
I look forward to seeing a revised form of your manuscriptas soon as possible.
 
***** Reviewer'scomments***** 
 
Referee#1(GeneralRemarks):
 
Theauthorsaddresstheproblem ofinhibitor-positivehemophiliain agenetherapy mousemodel.
TheauthorsconcludethatAAV-mediatedgenetherapyhasatolerisationeffectthroughinductionof
specific Treg cells.These experiments are well-performed,and convincingly demonstrateinduction 
ofspecificTreg and depletion ofmemory B cells in vivo.These data are largely observational
however,and theimmunologicalmechanism ofTreg induction and memory B celldepletion isnot
elucidated.
1.To whatextentdoesleaky transduction ofothernon-hepaticcelltypes(and crosspresentation)
contributeto thetolerisation process. 
2.Thelength offollow up ofexperimentsislimited.Itwould beimportantto show durability over
extended periods.
 
 
 
Referee#2(GeneralRemarks):
 
ThisisaninterestingstudyshowingthatAAV8vectormediatedhFIX expression can reversepre-
existing anti-hFIX antibody responsesin miceand thereby eliminateanaphalaxisand neutralizing 
antibody responses.The mechanism iscomplex and isshown to be due to induction ofTregsthat
suppress B cellmemory responsesand antibody production.Itisnotable thatAAV-mediated
suppression ofFIX antibodies was possible atFIX levels ofabout6% ofnormaland therefore 
potentially achievablein human genetherapy trials.Therefore,thiswork ismedically important
becauseit suggests that recently described AAV gene therapy directed at the liver can now be 
extended to patientswith pre-existing neutralizing antibodies.The experimentsare welldesigned 
and properly controlled and interpreted.The manuscriptisclearly written and organized.
 
 
Referee#3(GeneralRemarks):
 
Markusicetalconvincinglyshowthattheycantolerizepreviouslyimmunizedmicewithestablished
anti-factorIX antibodies with liver-directed genetransferusing AAV vectorsin hemophiliaB mice.
Thisis an important problem in humans for various reasons, particularly that factor IX inhibitors 
preventpropertherapy forbleeding and/orprophylaxisagainstbleeding,and inhibitorsto factorIX 
can be associated with anaphylaxisand/ornephrotic syndrome in the event of repeat exposure to 
factorIX.In fact,the anaphylaxis in humans was firstnoted in patients undergoing standard 
desensitization with human factorIX proteins.Thus,asafe,effectiveapproach to treating these
inhibitors would be welcome. 
 EMBO MolecularMedicine  PeerReview ProcessFile- EMM-2013-02859
 
 
© EMBO 3 
 
Issues/Comments/Concerns:
1.Citation for1 in 20,000 malebirthsstatisticin Introduction?Morecommonly see1:30,000 
elsewhere.
2.May wish to statein Introduction thatinhibitorsoccurpredominantly in patientswith severe
hemophiliaB.
3.May wish to mention in Introduction nephrotic syndrome with factor IX ITI (Ewenstein et al, 
Blood.1997;89:1115-  
1116.Also in Discussion on page12.
4.Would becuriousto know ifthisC3H/HeJbackground strain isonethatisimmuneto toll-
receptor mediatedseptic shock with exposure to endotoxins? See discussion ofC3H strain on page 
6.
5.With regard to mild IgG responseto factorIX in Balb/cmice(page6),thishasbeen shown 
previously by Lozieretal2005;105:1029-1035 with strong adjuvantts(adenovirus).Likewise for
mentionoflowreactivityofC57BL/6miceonpage10.
6.Materialsand Methodssection,page19.Definition ofBethesdaunitisawkward/incomplete.One
BIAU isthereciprocalofthedilutionofplasmathatneutralizes50% ofthefactorIX in a normal 
plasmasamplewith which itismixed in vitro. 
7.Figure1 isunreadableaspresented,ifmy printoutisany guide.Itneedsto beatleasttwiceas
large to be readable, and cannot fit into a single column as attempted here. Other Figures are 
satisfactory;in fact,Figure 5 could be made slightly smallerand notsufferforthe effort.
 
Minorissues:
1.FactorIX isabbreviated "FIX"in mostjournals,ratherthan F.IX. 
2.TFG-betaon page4?
3.F9 geneto beitalicized (page5,Results).
4.Top ofpage14 "bypassing agents"not"bypassreagent".
5.Bray reference"American JournalofHematology"
6.Hauslreference"Thrombosisand Haemostasis"LikewiseMetznerreference.
7.Jadhav and Warrierreference"Seminarsin Thrombosisand Haemostasis" 
8.Martino etalreferenceisincomplete(volume,pagesomitted).LikewiseMcIntosh reference. 
9.Nathwanietalreference"New England JournalofMedicine".
10.Nayak reference"Frontiersin Microbiology".LikewiseSimionietalreference. 
11.Wang etalreference "Gene Therapy".
 
 
 
1stRevision - authors'response 18 July 2013
Wewould liketo thank thereviewers for their support, constructivecriticism, and 
recognition thatthis manuscriptis timely and of greatrelevancefor translational
medicine. 
 
 
Referee#1: 
Theauthors address theproblem ofinhibitor-positivehaemophilia in a gene
therapymousemodel. Theauthors concludethatAAV-mediated genetherapyhas a 
tolerisation effectthrough induction ofspecificTreg cells. Theseexperiments are
well-performed, and convincinglydemonstrateinduction ofspecificTreg and 
depletion ofmemoryBcells in vivo. Thesedata arelargelyobservationalhowever, 
and theimmunologicalmechanism ofTreg induction and memoryBcelldepletion 
is notelucidated. 
 
1. Towhatextentdoesleakytransductionofothernon-hepaticcelltypes(and crosspresentation)
contribute to the tolerization process. 
 EMBO MolecularMedicine  PeerReview ProcessFile- EMM-2013-02859
 
 
© EMBO 4 
It is well documented in the literature that AAV serotype 8 fails to yield any 
detectabletransgeneexpression in professionalantigen presenting cells in vivo and 
also fails to transduce dendritic cells in vitro, even if a non-specific promoter is 
used (Lu &Song, 2009; Vandendriesscheetal, 2007).  This is now explained in the
manuscript. TheApoE/hAATenhancer/promoter used in our study has been shown 
to driveliver specificexpression of transgenes in multipledifferentvector systems 
(Miao et al, 2000; Okuyama et al, 1996) and was further characterized for 
specificity in investigationalnew drug (IND) applications for use in clinical trials 
for hepaticAAV2 and AAV8 genetherapy for haemophilia (Children’s Hospitalof 
Philadelphia, St. Jude’s Children’s Research Hospital/University CollegeLondon). 
Consistentwith published databy Nathwaniand colleagues (Nathwanietal, 2006), 
Figure 5, we find FIX transgene expression from an AAV8-ApoeE/hAAT-FIX 
vector undetectable by quantitative RT-PCR in non-hepatic tissues (despite
biodistribution of vector genomes to thesetissues, albeitatlower levels than to the
liver). Immunostaining confirmed lack of FIX expression in the spleen and in 
resident macrophages in the liver. Only cells showing size and morphology of 
hepatocytes (but not sinusoidal cells) showed FIX expression. Both sets of data
have now been added to the manuscript in the form of supporting information 
FigureS1.  
 
Nonetheless, the reviewer is making two excellent points with regard to 
extrahepatictransgeneexpression and theroleof antigen presentation. Work by us 
with AAV vectors and by the Naldini lab (using microRNA regulated LVs) has 
established thathepatocyte-restricted expression is an excellentmeans of tolerance
induction. In contrast, gene transfer to a number of other tissues is often 
immunogenic. However, robust hepatic transgene expression induces a dominant
stateof tolerancethatsuppresses responses in other tissues. Hence, successive(or 
even simultaneous) hepatic - extrahepatic gene transfer (to skeletal and cardiac
muscles, CNS, and others) has been a successful strategy for tolerance induction, 
while immune responses were observed if the hepatic gene transfer arm was not
included. This is now explained in the revised manuscript. For diseases such as 
lysosomal storage disorders, affecting multiple organs, this strategy is considered 
for future clinical trials see (Hoffman et al, 2007; Logan & Alexander, 2012; 
Passinietal, 2007; Zhang etal, 2012).  
While transgene expression in hepatocytes induces tolerance, the question arises 
whether a professional antigen presenting cell (APC) is required to cross-present
hepatocyte-derived antigen to CD4+ T cells. As shown very elegantly by Brown 
and Naldini, direct transgene expression in bone marrow-derived APCs is 
detrimental to tolerance induction(Brown et al, 2006). To our advantage, many 
AAV serotypes suchas AAV8 arenaturally inefficientin transducing professional
APCs, and proper choiceof thepromoter can robustly drivetransgeneexpression in 
hepatocytes. Non-APCs are not expected to express MHC II molecules, although 
some literaturesuggests thathepatocytes may express a low levelof MHC II. To 
try to address arequirementfor APCs, wehaveconducted new studies, theresults 
of which arenow included as supplementary FigureS4. In order to beableto track 
transgeneproduct-specificCD4+ Tcells, weconducted ovalbumin genetransfer to 
BALB/c mice using our previously published AAV8-ova vector, which directs 
robustexpression of secreted ovain hepatocytes(Cooper etal, 2009; Dobrzynskiet
al, 2004). Fluorescently labelled CD4+ T cells from BALB/c mice transgenic for 
the ova-specific DO11.10 T-cell receptor (TCR) readily proliferated in vivo after EMBO MolecularMedicine  PeerReview ProcessFile- EMM-2013-02859
 
 
© EMBO 5 
transfer to AAV-ovatransduced mice. In contrast, ova-specificTcellproliferation 
was substantially reduced or even completely eliminated upon Kupffer cells/M1 
macrophage inactivation or depletion of CD11c+ DCs. Therefore, MHC II-
restricted presentation of transgeneproduct-derived antigen induces proliferation of 
CD4+ T cells, a process that requires professional APCs and thus cannot be
explained by directantigen presentation by hepatocytes. Thesedatado notentirely 
prove but at least support amodel of professionalAPCs playing an intermediary 
rolein cross presentation of hepatocyte-derived antigen to CD4+ Tcells.  
 
Our main finding is that hepatic gene transfer with an AAV vector at levels of 
transgene expression currently achieved in clinical trials effectively reverses FIX 
inhibitors and desensitizes haemophilic animals even in thefaceof anaphylaxis. As 
pointed outby reviewers 2 and 3, thesedataareof high relevancefor translational
medicine and should therefore be ideally suited for a journal with such a focus. 
Nonetheless, themanuscriptis not merely observationaland contains anumber of 
mechanistic data that help explain how tolerance was established (vector dose-
dependent induction of CD4+CD25+ Treg, continuous requirement for active
suppression by Treg, antigen dose-dependent suppression of memory B cells, 
suppression of Thelp, and theability of recovering Treg to re-establish tolerance). 
Moremechanisticdatahavenow been added with regard to antigen presentation. 
Weagreethatthemechanismof Treg generation in responseto hepaticantigen and 
of memory B cells by high-dose antigen are important basic immunological
questions, which wearepursuing butarebeyond thescopeof this manuscript.   
 
2. Thelengthofthefollow upexperimentsislimited.Itwouldbeimportanttoshow durabilityover
extended periods.
 
Please note that time lines in the graphs in figure 2 begin with the time of gene
transfer, i.e. ~2 months after first injection of FIX. We followed thehaemophilic 
micefor up to ~5 months postgenetransfer, approximately 7 months sincethefirst
exposure to FIX protein. At the timeof sacrifice, themicewereapproximately 9 
months old, ~50% of the life span of amaleC3H/HeJ mice. Once this particular 
strain approaches 1 year of age, several health problems arise unrelated to 
haemophilia. Theseincludeoccurrences of prolapsed penis, opportunisticbacterial
infections of the lung, and complications from loss of tail tissue as a result of 
repeated tail bleeds/cuts required to monitor inhibitor formation. Older C3H/HeJ 
mice also have a high incidence of hepatomas (70-90% by 14 months of age). It
would be difficult to follow these animals much longer than what we already 
performed, as our animalcareservices typically requesteuthanasiaas moresevere
health problems arise. Further, studies of immuneresponses arenotoptimalin aged 
mice.   
At the same time, we have shown that the tolerance mechanism is very robust. 
Even when we completely eliminated Treg in the conditional FoxP3 knockouts, 
tolerancewas re-established as soon as Treg recovered. Also, FIX expression from
hepatic AAV gene transfer is known to be stable for the lifetime of a mouse. 
Tolerized hemophilicmicehad no detectableB or effector Tcellresponseto FIX at
thetimeof sacrifice(~9 months of age). Allthesefactors makeithighly unlikely 
thataresponsewould havere-emerged in thelimited additionaltimewemay have
been ableto further follow thesemice. Such long-termexperiments could bedone
in a more meaningful way in the haemophilia B dog models. Nonetheless, given EMBO MolecularMedicine  PeerReview ProcessFile- EMM-2013-02859
 
 
© EMBO 6 
that the haemophilia B C3H/HeJ model is currently the only one that mimics 
inhibitor formation and anaphylaxis to FIX in responseto intravenous replacement
therapy (as performed in humans), and given the on-going experience with 
sustained FIX expression in thetherapeuticrangewith AAV-FIX in currentPhase
I/II clinicaltrials, wewould arguethatthedatacontained in this manuscriptdirectly 
support clinical experimentation with this approach to treat FIX inhibitors. The
notion of high relevanceof thesedatafor medicaltreatmentis further supported by 
theother reviewers.  
 
 
Referee#2 
This is an interesting studyshowing thatAAV8 vector mediated hFIXexpression 
can reversepre-existing anti-hFIXantibodyresponses in miceand thereby
eliminateanaphalaxis and neutralizing antibodyresponses.  Themechanism is 
complexand is shown to bedueto induction ofTregs thatsuppress Bcellmemory
responses and antibodyproduction. Itis notablethatAAV-mediated suppression of
FIXantibodies was possibleatFIXlevels ofabout6%ofnormaland therefore
potentiallyachievablein human genetherapytrials. Therefore, this workis 
medicallyimportantbecauseitsuggests thatrecentlydescribed AAVgenetherapy
directed attheliver can now beextended to patients with pre-existing neutralizing 
antibodies. Theexperiments arewelldesigned and properlycontrolled and 
interpreted. Themanuscriptis clearlywritten and organized. 
 
Per request by the editor we have added into the discussion speculation on why 
different levels of hFIX protein (6% versus 100%) were required for inhibitor 
reversalin our study as compared to acompanion manuscriptusing aliver directed 
hF9 lentiviralvector.  
On theonehand, our modelmoreclosely mimics theimmuneresponsein humans 
as C3H/HeJ F9-/- micedevelop inhibitors and anaphylacticreactions upon repeated 
intravenous delivery of FIX concentrate(in aF9 genedeletion setting). Itis indeed 
encouraging that levels of FIX expression already achieved in several patients in 
theclinicwith AAV8-FIX gene transfer aresufficient to reverse inhibitors in this 
model. On theother hand, itis possiblethattheLV genetransfer described in the
companion manuscriptmay havealso been effectiveat lower doses in our model. 
Because of the different mouse strain, an adjuvant was required to induce the
antibody responseto FIX, which however may in theend havefurther heightened 
theimmuneresponseto adegreewhereahigh doseregimen was needed.  
Referee#3 
 
Markusicetalconvincinglyshow thattheycan tolerizepreviouslyimmunized mice
with established anti-factor IXantibodies with liver-directed genetransfer using 
AAVvectors in haemophilia Bmice. This is an importantproblem in humans for 
various reasons, particularlythatfactor IXinhibitors preventproper therapyfor 
bleeding and/or prophylaxis againstbleeding, and inhibitors to factor IXcan be
associated with anaphylaxis and/or nephroticsyndromein theeventofrepeat
exposureto factor IX. In fact, theanaphylaxis in humans was firstnoted in patients 
undergoing standard desensitization with human factor IXproteins. Thus, a safe, 
effectiveapproach to treating theseinhibitors would bewelcome. 
 
Issues/Comments/Concerns EMBO MolecularMedicine  PeerReview ProcessFile- EMM-2013-02859
 
 
© EMBO 7 
 
1. Citationfor1in20,000malebirthsstatistic in introduction? More commonly see 1:30,000 
elsewhere.
 
Wethank therefereefor pointing this outand wehavecorrected thetextto read 
1:30,000 as commonly reported by others. 
 
2. Maywishtostateintheintroductionthatinhibitorsoccurpredominantly in patients with severe 
hemophilia.
 
Weagreeand haveadded alinein theintroduction thatstates thatinhibitors 
predominantly formin patients with severehaemophilia. 
 
3. MaywishtomentioninintroductionnephroticsyndromewithfactorIXITI(Ewenstein etal,
Blood.1997;89:1115-1116)and also in Discussion on page12.
 
Weagreethatthis is an importantpaper describing thedevelopmentof nephrotic
syndromein multiplepatients following hFIX immunetoleranceinduction.  Itwas 
notinitially included as itwas referenced and mentioned in thecited reviews.  We
havenow included this referencewithin theintroduction and discussion as 
requested. 
 
4. WouldbecurioustoknowifthisC3H/HeJbackgroundstrainisonethatisimmunetotoll-
receptormediatedsepticshockwithexposuretoendotoxin?SeediscussionofC3H strainon
page6.
 
Indeed, theC3H/HeJ strain is deficientfor tolllikereceptor 4 (TLR4), which senses 
theendotoxin lipopolysaccharide(LPS).  Hence, this strain does notexperience 
toxicity fromLPS administration. Wearecurrently investigating theimpactof this 
on immuneresponses againsthFIX protein by crossing C3H/HeJ F9-/- females with 
congenicC3H/OuJ males, which haveafunctionalTLR4. Itis theoretically 
possiblethatthemutation in TLR4 increases susceptibility to environmentalfactors 
thatmay increasetherisk of inhibitor formation. However, thesestudies areonly in 
early stages. 
 
5. WithregardtomildIgGresponsetofactorIXinBalb/cmice(page6),thishasbeenshown 
previouslybyLozieretal2005;105:1029-1035 with strong adjuvants(adenovirus).Likewise
for mention of low reactivity of C57BL/6 mice on page 10.  
 
Wewould liketo thank therefereefor pointing outthis paper.  Upon review itdoes 
indeed show reduced IgG in C57BL/6 and Balb/cmicecompared with C3H 
following injection with an adenovirus expressing hFIX protein.  Wehaveincluded 
this paper as areferencein regards to low IgG reactivity againsthFIX protein in 
Balb/cand C57BL/6 mice.    
 
6. Materials and Methods section, page 19.  Definition of Bethesda unit is awkward/incomplete.  
OneBIAU isthereciprocalofthedilutionofplasmathatneutralizes50% ofthefactorIXina
normalplasma samplewith which itismixed in vitro.
 
Wewould liketo thank therefereefor pointing this outand haveamended the
definition to reflectwhattherefereehas provided. 
 EMBO MolecularMedicine  PeerReview ProcessFile- EMM-2013-02859
 
 
© EMBO 8 
7. Figure1isunreadableaspresented,ifmyprintoutisanyguide,itneedstobeatleasttwiceas
large to be readable, and cannot fit into a singlecolumn asattempted here.Otherfiguresare
satisfactory;in fact,Figure 5 could be made slightly smaller and notsuffer for the effort.
 
Theinitiallayoutof figure1 was 3 x 2 panels and wehad anticipated thatthis 
would cover thewholewidth of thepage.  Wehaveremadefigure1 to be2 x 3 
panels and haveincreased thefontsizeto hopefully makethefiguremorereadable.  
Wewilllook into reducing thesizeof Figure5.   
 
Minor issues:
1. FactorIX isabbreviated“FIX”inmostjournals,rather than F.IX.
Wehavechanged theabbreviation of Factor IX to FIX. 
2. TFG-betaon page4?
Wehavecorrected this to TGF-beta. 
3. F9genetobeitalicized(page5,Results)
Wehavegonethrough themanuscriptand italicized allmention of theF9 gene
including theinstancementioned aboveon page5, Results. 
4. Topofpage14“bypassingagents”not“bypassreagent”. 
Wehavechanged thetextto read bypassing agents.   
5-11.  Wehavemadechanges to thereferences as requested. 
 
 
References 
 
Brown BD, VenneriMA, ZingaleA, SergiSergiL, NaldiniL(2006) Endogenous 
microRNA regulation suppresses transgeneexpression in hematopoieticlineages 
and enables stablegenetransfer. NatMed 12: 585-591 
Cooper M, Nayak S, Hoffman BE, TerhorstC, Cao O, Herzog RW(2009) 
Improved induction of immunetoleranceto factor IX by hepaticAAV-8 gene
transfer. HumGeneTher 20: 767-776 
DobrzynskiE, MingozziF, Liu YL, Bendo E, Cao O, Wang L, Herzog RW(2004) 
Induction of antigen-specificCD4+ T-cellanergy and deletion by in vivo viralgene
transfer. Blood 104: 969-977 
Hoffman BE, DobrzynskiE, Wang L, Hirao L, MingozziF, Cao O, Herzog RW
(2007) Muscleas atargetfor supplementary factor IX genetransfer. HumGene
Ther 18: 603-613 
Logan GJ, Alexander IE(2012) Adeno-associated virus vectors:immunobiology 
and potentialusefor immunemodulation. Curr GeneTher 12: 333-343 
Lu Y, Song S (2009) Distinctimmuneresponses to transgeneproducts from
rAAV1 and rAAV8 vectors. ProcNatlAcad SciU S A 106: 17158-17162 
Miao CH, OhashiK, Patijn GA, MeuseL, YeX, Thompson AR, Kay MA (2000) 
Inclusion of thehepaticlocus controlregion, an intron, and untranslated region 
increases and stabilizes hepaticfactor IX geneexpression in vivo butnotin vitro. 
MolTher 1: 522-532 
NathwaniAC, Gray JT, Ng CY, Zhou J, SpenceY, Waddington SN, Tuddenham
EG, Kemball-Cook G, McIntosh J, Boon-Spijker M etal(2006) Self-
complementary adeno-associated virus vectors containing anovelliver-specificEMBO MolecularMedicine  PeerReview ProcessFile- EMM-2013-02859
 
 
© EMBO 9 
human factor IX expression cassetteenablehighly efficienttransduction of murine
and nonhuman primateliver. Blood 107: 2653-2661 
OkuyamaT, Huber RM, Bowling W, PearlineR, Kennedy SC, FlyeMW, Ponder 
KP (1996) Liver-directed genetherapy:aretroviralvector with acompleteLTR 
and theApoEenhancer-alpha1-antitrypsin promoter dramatically increases 
expression of human alpha1-antitrypsin in vivo. HumGeneTher 7: 637-645 
PassiniMA, Bu J, Fidler JA, Ziegler RJ, Foley JW, DodgeJC, Yang WW, ClarkeJ, 
Taksir TV, Griffiths DA etal(2007) Combination brain and systemicinjections of 
AAV providemaximalfunctionaland survivalbenefits in theNiemann-Pick 
mouse. ProcNatlAcad SciU S A 104: 9505-9510 
VandendriesscheT, ThorrezL, Acosta-SanchezA, Petrus I, Wang L, MaL, L
DEW, IwasakiY, Gillijns V, Wilson JM etal(2007) Efficacy and safety of adeno-
associated viralvectors based on serotype8 and 9 vs. lentiviralvectors for 
hemophiliaB genetherapy. J Thromb Haemost5: 16-24 
Zhang P, Sun B, OsadaT, RodriguizR, Yang XY, Luo X, Kemper AR, Clay TM, 
KoeberlDD (2012) Immunodominantliver-specificexpression suppresses 
transgene-directed immuneresponses in murinepompedisease. HumGeneTher 
23: 460-472 
 
 
 
2nd EditorialDecision 08 August2013
ThankyouforthesubmissionofyourrevisedmanuscripttoEMBO MolecularMedicine. 
 
Asmentionedinanearlierletter,wehaveexperiencedadelayduetothefactthatReviewer1,
whom weaskedtore-evaluate yourrevised manuscript,ison vacation.We thereforeasked oneof
the other Reviewers (#3) to check whether you had adequately replied to this Reviewer's criticisms. 
Asyouwillseethes/heissatisfiedandisgloballysupportive.
 
I am pleased to inform you thatwe willbe able to acceptyour manuscriptpending thefollowing 
finalamendments: 
 
- AsperourAuthorGuidelines,thedescriptionofallreporteddatathatincludesstatisticaltesting
muststatethenameofthestatisticaltestusedtogenerateerrorbarsandPvalues,thenumber(n)of
independent experiments underlying each data point (not replicate measures of one sample), and the 
actualP value foreach test(notmerely 'significant'or'P < 0.05'). 
 
Pleaseprovideafinalversionofyourmanuscriptwithoutthecolouredlettering(no longerneeded).
 
Pleasesubmityourrevisedmanuscriptwithintwoweeks.Ilookforwardtoseeingarevisedform of
yourmanuscriptassoon aspossible. 
 
I look forward to reading a new revised version of your manuscriptas soon as possible.
 
***** Reviewer's comments ***** 
 
Tothebestofmyabilitytocomprehend,bothsetsofAuthorshaverepliedtoReviewer1's
criticismsin a fully satisfactory way thataddsvalue to each paper. 
 
 
 EMBO MolecularMedicine  PeerReview ProcessFile- EMM-2013-02859
 
 
© EMBO 10
2nd Revision - authors'response 15 August2013
AsperourAuthorGuidelines,thedescriptionofallreporteddatathatincludesstatisticaltesting
muststatethenameofthestatisticaltestusedtogenerateerrorbarsandPvalues,thenumber(n)of
independent experiments underlying each data point (not replicate measures ofone sample),and the 
actualP valueforeach test(notmerely'significant'or'P < 0.05'). 
 
Pleaseprovideafinalversionofyourmanuscriptwithoutthecolouredlettering(nolongerneeded). 
 
 
Response:
 
Thefurtherrevisedversionofthismanuscriptnow includes clarification ofallstatisticaltests used,
the number of independent experiments/animals underlying each data point, and the actual P values
foreach testwhich are now reported in the appropriate figure legends. This style of reporting was 
selected based on review ofseveralrecently published manuscripts in EMBO MolecularMedicine.
Wehavecarefullyreviewedtherevisedmanuscriptandhaveremovedallbluetextasrequested.
 
 
 
