# Supplementary material for: Effective gene therapy for haemophilic mice with pathogenic factor IX antibodies
Source: EMBO Mol Med. 2013 Sep 16;5(11):1698–709. doi: 10.1002/emmm.201302859 (PMC3840486; doi:10.1002/emmm.201302859)
Supplement: Supplementary file 4 [file emmm0005-1698-SD4.txt]

 
1 
 
 
 
EffectiveGeneTherapy forHemophilicMicewith PathogenicFactorIX Antibodies  
 
David M.Markusic1, Brad E. Hoffman1, GeorgeQ. Perrin1, Sushrusha Nayak1, Xiaomei Wang1, 
Paul A.LoDuca1, Katherine A. High2,3,4, Roland W. Herzog1 
 
1DepartmentofPediatrics,UniversityofFlorida,Gainesville,FL 2DepartmentofPediatrics,The
Children’sHospitalofPhiladelphiaand UniversityofPennsylvaniaMedicalCenter,Philadelphia,
PA 3CenterforCellular and Molecular Therapeutics, The Children’s Hospital of Philadelphia, 
Philadelphia,PA 4Howard Hughes Medical Institute,Philadelphia,PA 
 
 
 
 
Supporting information
 
 
 
Figure S1.AAV8-ApoEe/hAAT-hF9 bio-distribution and liver specific expression of hFIX 
protein.......................................................................................................................................... 2
Figure S2.Recovery of Treg following two doses of DT. ....................................................... 3
Figure S3.ResidualhF.IX ASC detected in a “late DT” mouse with delayed Treg 
reconstitution.............................................................................................................................. 4
Figure S4.Requirement for professionalantigen presenting cells (APCs) for transgene 
product-specific CD4+ T cell proliferation. ............................................................................... 5
Supporting methods: ................................................................................................................. 6 
2 
 
 
 
 
 
Figure S1.  AAV8-ApoEe/hAAT-hF9 bio-distribution and liver specific expression of hFIX 
protein.
Vectorwas given by tailvein injection at 1x1011 vg/mousetohemophiliaBmice(C3H/HeJF9-/-). 
(A) AAV8-ApoEe/hAAT-hF9 bio-distribution performed on genomic DNA isolated from liver,
kidney,lung,and spleen three weeks following IV administration in C3H/HeJ F9-/- mice(n=3).
(B) hF9mRNAexpressiondeterminedbyRT-qPCR performed on totalRNA isolated from liver,
kidney,lung,and spleen three weeks following IV administration in C3H/HeJ F9-/- mice(n=3).
GAPDH copynumbersinblack(leftaxis)and hF9copynumbersingrey(rightaxis).  A no 
reverse transcriptase control was included for liver RNA samples (n=3).  (C) Representative 
liver section stained for hFIX (red) and F4/80 Kupffer cells and macrophages (green).  (D) 
Representative spleen section stained forhFIX (red)and F4/80macrophages (green).
  
3 
 
 
 
 
Figure S2.Recovery of Treg following two doses of DT.   
(A) Gating scheme of mouse PBMC using CD3-PerCP-CY5.5 and CD4-e450 gates to select
CD4+ T cells.  (B) Representative dot plots used to calculate %CD25+ FoxP3+ Treg forcontrol
untreated DTR-FoxP3 mice (leftcolumn) and DT treated DTR-FoxP3 mice (rightcolumn) with 
day 0 as the firstDT injection. 
4 
 
 
 
 
Figure S3.ResidualhF.IX ASC detected in a “late DT” mouse with delayed Treg 
reconstitution. 
(A) Flow cytometrystaining of peripheral blood 14 days following late DT treatment.  (B) hF.IX B 
cell ELISpoton splenocytes from late DT treated mice isolated 29 days postDT treatment.  
5 
 
 
Figure S4.  Requirement forprofessionalantigenpresentingcells (APCs)for transgene 
product-specific CD4+ T cell proliferation. 
AAV8-EF1α-ova vector was administered by tail vein injection to BALB/c mice at 1x1011 
vg/mouse. (A) Proliferation of transferred T cells in spleens and livers of BALB/c mice. Left
panel: control animal. Right panel:animal,inwhichKupffercellsandM1macrophageswere
inactivated using gadolinium chloride (GdCl3). (B) Proliferation of transferred T cells in spleens 
and livers of conditional CD11c deficient mice (CD11-DTR BALB/c mice). Left panel: control
animal.Rightpanel:animal,inwhichCD11c+ DCscellsweredepletedfollowingadministration
of diphtheria toxin (DT). Shown are representative examples for n=3 per experimental group.
Percentcells thathave orhave notproliferated are indicated.No proliferation was observed in 
BALB/c mice thathad notreceived AAV-ova vector(data notshown).  
6 
 
Supporting methods:
 
Vector genome bio-distribution 
C3H/HeJ F9-/- micewereinjectedinthetailveinwith1x1011 vgofAAV8-hF9 vector.  Three 
weekspost-injectiontissues(liver,kidney,lung,andspleen)werecollectedandprocessedthe
same day. Tissue (liver,kidney,lung and tissue) for DNA extraction were placed into PBS and 
processed using a Qiagen DNEasy Blood and Tissue extraction kit per manufacturer’s 
instructions.rAAV vector genome copies in liver,kidney,heart,lung and spleen gDNA samples 
were quantified by real time PCR using an ABI7900 HTsequence detection system (Applied 
Biosystems,Carlsbad,CA,USA)according to the manufacture’s instructions and results were 
analyzed using the SDS 2.3 software.  Briefly,primers and probe were designed to the hAAT 
promoter region of the rAAV vector.  A standard curve was prepared using plasmid DNA 
containing the same hAAT promoter sequence.  PCR reactions contained a total volume of
100µL and run underthe following conditions:50°C for2 minutes,95°C for10 minutes,and 45 
cycles of95°C for 15 seconds and 60°C for one minute.DNA samples were assayed in triplicate.
In order to asses PCR inhibition, the third replicate was spiked with plasmid DNA ata ratio of
100 copies/µg gDNA.  If this replicate was greater than 40 copies/µg gDNA then the results 
were considered acceptable.  If a sample contained greater than or equal to 100 copies/µg 
gDNA,the sample was considered positive for vector genomes. Ifa sample contained less than 
100 copies/µg gDNA itwas considered negative forvectorgenomes. The vectorcopy number
reported was normalized per 1.0 µg gDNA.
hAAT Forward 
GTAGGCGGGCGACTCAGA 
hAAT Reverse 
CCCAGTTATCGGAGGAGCAA
hAAT Probe 
6FAM-CCCAGCCAGTGGACTTAGCCCCTG
 
RT-qPCR for hF9 mRNA expression
Tissue for RNA extraction was cut into small pieces and immediately placed in RNA later 
solution and RNA was extracted using Qiagen RNAEasy kit per manufacturer’s instructions.
Approximately 1 ug of totalRNA pertissue was used to generate cDNA using SABiosciences 
RT2 FirstStrandsynthesiskitpermanufacturer’sinstructions. Primersspecificformurine
GAPDH (PPM02946E) andhuman F9 (PPH07069B)werepurchased from SABiosciences and 
RT-qPCR was performed on a Bio-Rad MyiQ instrument using RT2 qPCRmastermixfrom
SABiosciences all according to manufacturer’s instructions.  Plasmid standards for murine 
GAPDH andhuman F9 wereusedtodeterminerelativecopynumbers in the different tissue 
samples.  A no reverse transcriptase control for liver RNA was used to check for any 
contamination ofgenomic DNA or vector genomes. 
 
Immunostaining of liver and spleen for hFIX expression
Liver and spleen were cut into approximately 1cm pieces and frozen in liquid nitrogen using 
Tissue-Tek cryomolds (4557) and Optimal Cutting Temperature (OCT) Compound.  Seven 
micron tissue sections were mounted on poly-lysine coated slides and tissue was stained as 
previously described.  Briefly tissue sections were brought to room temperature and fixed in 
fresh acetone for 10 minutes, removed and allowed to air dry.  Following several washes in PBS 
tissues were blocked in PBS containing 5% Donkey serum and incubated with primary 
antibodies (1:200 Goat anti human FIX and 1:100 Rat anti mouse F4/80) for 30 minutes.
Following several washes in PBS tissues were then incubated with secondary antibodies (1:200 
Donkey anti Goat Alexaflour-598 and 1:200 Donkey anti Rat alexaflour-488) for 30 minutes.   
7 
 
Slides were washed in PBS, rinsed in water, and mounted with ProLong Gold with DAPI.
Images were captured on a Nikon Eclipse 80i using a Retiga 2000R camera and NIS-Elements 
software. 
 
In vivo T cell proliferation. 
Male6–8-week-old BALB/c mice were purchasedfromJacksonLaboratories(BarHarbor,ME)
and used forKupffercellinactivation experiments.Mice were injected via tailvein with 10 mg/kg 
ofgadolinium chloride (GdCl3) two weeks afterAAV8-EF1α-ova vectoradministration and 48 
and 24 hours prior to adoptive transferofDO11 T cells,as previously described (Zaiss etal., 
2002). For CD11c dendritic cell depletion experiments, male 6-8-week old C.FVB-Tg(Itgax-
DTR/EGFP)57Lan/JmiceontheBALB/cbackground (CD11-DTR BALB/c) were purchased 
from Jackson Laboratories.These mice carry the receptor for DT under control of the CD11c 
promoter so that treatment with DT results in transient depletion of CD11c+ dendritic cells.
These mice were intraperitonealy injected with 4 ng/g of DT (LIST Biologics, Campbell, CA)
diluted in 200 µl PBS, as described previously (Jung et al., 2002). For T cell proliferation 
experiments,male DO11.10 TCR transgenic mice (BALB/c background,6-8 weeks ofage)were 
originally purchased from Jackson Laboratories and bred at the University of Florida’s Animal
Laboratory Facilities. All studies were in accordance with protocols approved by Institutional
AnimalCare and Use Committees atthe University ofFlorida,Gainesville. 
CD4+Tcellswere isolated from spleensofdonorBALB/c-DO11 mice using the MiltenyiCD4 
Isolation Kit II (Auburn, CA). Cells were then labeled with 3 µmol/l CellTrace Violet Cell 
Proliferation Kit(Invitrogen,Carlsbad,CA)perthe manufacturers instructions.Five to ten million 
labeled cells were then adoptively transferred to recipient mice in 200µl PBS by tail vein 
injection. At 3-4 days afteradoptive transfer,splenocytes orliverlymphocytes ofrecipientmice 
were harvested. Spleens were disrupted with a 70µ cell strainer and subjected to RBC lysis
prior to staining for flow cytometry. Liver lymphocytes were isolated by mincing the liver and 
disrupting tissue through a 70µ cellstrainer.Hepatocytes were removed by centrifuging at30g 
for 3 minutes. Supernatant cells were then pelleted, loaded on a 30%Histodenz(Sigma,St.
Louis, MO) gradient and centrifuged at 1500g for 20 minutes. Hepatic lymphocytes were 
subjected to RBC lysis prior to staining for flow cytometry. Lymphocytes were stained with 
antibodies to CD4 and DO11-TCR.They were then analyzed by flow cytometry.Gates were set
to identify DO11 CD4+ T cells of donor origin. These cells were then analyzed for decreases in 
CellTrace Violet expression, with a decrease being indicative for cell proliferation. The 
percentage of proliferating cells was calculatedbygatingonthepopulationsdisplayinga
decrease in CellTrace Violet intensity, as compared with the non-proliferating cells displaying 
the highest CellTrace Violet intensity.
 
References:
 
Zaiss AK,Liu Q,Bowen GP,Wong NC,BartlettJS,MuruveDA.Differentialactivationofinnate
immune responses by adenovirus and adeno-associated virus vectors. J Virol. 2002;76:4580-
4590.
 
Jung S,Unutmaz D,Wong P,Sano G,De los Santos K,Sparwasser T,Wu S,Vuthoori S,Ko K,
Zavala F, Pamer EG, Littman DR, Lang RA. In vivo depletion of CD11c+ dendritic cells 
abrogates priming of CD8+ T cells by exogenous cell-associated antigens. Immunity. 2002 
Aug;17(2):211-20.
 
